# Supplementary material for: Global declines in human‐driven mangrove loss
Source: Glob Chang Biol. 2020 Aug 3;26(10):5844–55. doi: 10.1111/gcb.15275 (PMC7540710; doi:10.1111/gcb.15275)
Supplement: Supplementary file 2 — Supplementary Material [file GCB-26-5844-s002.xlsx]

## Sheet: Sheet1
Country	ISO-3 Code	Total Loss 2000-2016 (km2)	Mangrove Area 2000 using GMFW vector (km2)	Mangrove Area 2000 using GMFW raster (km2)	Percent Loss 2000-2016 using GMFW Vector	Percent Loss 2000-2016 using GMFW Raster	Loss Area 2000-2005 (km2)	Loss Area 2005-2010 (km2)	Loss Area 2010-2016 (km2)	Primary Driver	Erosion Area 2000-2005 (km2)	Erosion Area 2005-2010 (km2)	Erosion Area 2010-2016 (km2)	ECE Area 2000-2005 (km2)	ECE Area 2005-2010 (km2)	ECE Area 2010-2016 (km2)	Commodities Area 2000-2005 (km2)	Commodities Area 2005-2010 (km2)	Commodities Area 2010-2016 (km2)	NPC Area 2000-2005 (km2)	NPC Area 2005-2010 (km2)	NPC Area 2010-2016 (km2)	Settlement Area 2000-2005 (km2)	Settlement Area 2005-2010 (km2)	Settlement Area 2010-2016 (km2)
Angola	AGO	1.85737	307.14	268.839	0.00604731	0.00690887	0.534417	0.495035	0.827921	NPC	0.00377867	0.011336	0.000944668	0	0.00188932	0.0264504	0	0	0	0.399353	0.260798	0.665464	0.131285	0.221012	0.135062
Australia	AUS	80.0417	11492.8	9578.4	0.00696448	0.00835648	39.2957	31.1548	9.5912	Episodic Disturbances	6.6252	6.27246	3.15515	28.1753	23.3487	5.02096	0.00649894	0.0046421	0	4.48875	1.52898	1.35081	0	0	0.0642807
Bangladesh	BGD	88.7791	4533.13	4364.68	0.0195845	0.0203403	49.012	30.539	9.22799	Erosion	38.4436	23.9357	8.02187	2.25663	2.36249	0.361181	2.63798	1.49072	0.00353924	5.47703	2.15883	0.767376	0.196767	0.591268	0.074024
Belize	BLZ	3.48216	661.715	567.244	0.00526232	0.00613872	0.71206	1.27075	1.49935	Settlement	0.0998534	0.0553531	0.0874895	0.343374	0.271174	0.10608	0.0863328	0.343821	0.266535	0.133513	0.407131	0.360281	0.0489868	0.19327	0.678963
Benin	BEN	0.115161	65.087	51.3505	0.00176934	0.00224264	0.109497	0.00566361	0	NPC	0.0075514	0.00283177	0	0	0	0	0.0151028	0	0	0.0604097	0.0018878	0	0.0264333	0.000944044	0
Brazil	BRA	223.388	12360.4	10527.9	0.0180729	0.0212187	98.6822	75.0812	49.6246	Erosion	55.46	43.6427	30.0418	23.2714	23.2486	15.8524	15.0572	4.8919	1.81487	4.80395	3.24391	1.85858	0.0896955	0.0541397	0.0569675
Brunei	VGB	0.610423	129.599	108.949	0.0047101	0.00560285	0.406941	0.0586769	0.144804	Commodities	0	0	0	0	0	0	0.398425	0.0586769	0.0861275	0.00851626	0	0.0416443	0	0	0.0170325
Cambodia	KHM	14.6676	558.476	471.977	0.0262636	0.031077	7.34987	5.61799	1.69974	Commodities	3.9149	1.85069	1.21079	0.110848	0.0354209	0	3.03899	3.52678	0.460027	0.276733	0.20137	0.0289218	0.00840587	0.00373594	0
Cameroon	CMR	21.4234	2166.28	2013.72	0.00988949	0.0106387	13.9757	6.2449	1.20279	Episodic Disturbances	0.657476	0.573931	0.261429	8.29741	4.81089	0.623089	0	0	0	3.25462	0.649736	0.230153	1.7662	0.210346	0.0881154
Colombia	COL	22.6129	2724.35	2128.31	0.00830026	0.0106248	12.698	5.19489	4.71993	Erosion	4.19948	3.80841	2.73551	1.03297	0.663356	0.754666	0.723913	0.0729393	0.0542374	6.67687	0.590612	0.989194	0.0648004	0.0595628	0.186324
Costa Rica	CRI	2.47984	437.607	388.047	0.00566682	0.00639056	0.676002	0.826256	0.977582	Erosion	0.348048	0.45232	0.592237	0.0131412	0.0225287	0.0384864	0.0926018	0.160093	0.0570621	0.222211	0.191315	0.289796	0	0	0
Cuba	CUB	173.13	4947.29	4264.86	0.034995	0.0405946	60.4558	74.8996	37.7749	Erosion	18.8631	33.3704	16.8152	24.9491	19.7219	9.54048	2.71568	1.12727	1.01374	13.9041	20.4408	10.3532	0.0238873	0.239111	0.052233
Djibouti	DJI	0.0325154	7.32188	5.32479	0.00444085	0.00610641	0.00371603	0.0222962	0.00650311	NPC	0	0	0	0	0	0	0	0	0	0.00371603	0.0222962	0.00650311	0	0	0
Dominican Republic	DOM	2.50827	206.67	179.802	0.0121366	0.0139501	1.14273	0.866492	0.499044	NPC	0.212315	0.10949	0.0816508	0.504672	0.148044	0.193484	0	0	0	0.40689	0.439657	0.216708	0.0188557	0.169301	0.00720228
Ecuador	ECU	7.37653	1555.02	1287.49	0.0047437	0.00572939	4.57516	2.08298	0.718388	Commodities	0.908002	0.43935	0.278968	0.436686	0.0303695	0.0142364	2.98169	1.29329	0.36821	0.244043	0.299109	0.0550763	0.00474548	0.0208656	0.00189658
El Salvador	SLV	1.74375	373.319	335.734	0.00467092	0.00519384	0.659582	0.572585	0.51158	NPC	0.0286761	0.0490203	0.0332969	0	0	0	0.0591883	0.0397748	0.0286787	0.561542	0.48379	0.449604	0.0101757	0	0
Equatorial Guinea	GNQ	0.24309	164.024	126.8	0.00148203	0.00191711	0.0351336	0.155728	0.0522281	NPC	0	0	0	0.00569753	0	0	0	0.0123404	0	0.0294361	0.143387	0.0522281	0	0	0
Eritrea	ERI	0.117348	84.0628	54.9173	0.00139595	0.00213681	0.0997851	0.00274203	0.0148208	Episodic Disturbances	0.0118845	0	0	0.0567668	0.00274203	0.0148208	0	0	0	0.0311339	0	0	0	0	0
French Guiana	GUF	32.3922	863.064	874.123	0.0375316	0.0370568	20.8194	9.56644	2.00635	Erosion	11.1389	3.21618	0.60381	1.37263	1.66602	0.463847	6.75669	3.90025	0.244068	1.55112	0.783988	0.694629	0	0	0
Gabon	GAB	2.70088	1602.12	1376.25	0.00168581	0.00196248	1.18612	0.62395	0.890804	NPC	0.0313408	0.0446357	0.0626758	0.386534	0.140555	0.0237387	0.0208943	0.0208947	0	0.339925	0.289653	0.53467	0.407427	0.128211	0.26972
Gambia, The	GMB	0.352372	821.614	133.307	0.000428878	0.0358472	0.173891	0.158136	0.020344	Erosion	0.1443	0.113766	0.0111003	0.0101718	0	0	0	0	0	0.0194192	0.04437	0.00277306	0	0	0.00647059
Ghana	GHA	4.77868	161.451	345.723	0.0295983	0.00020641	2.88478	1.72648	0.167415	NPC	0.240951	0.273107	0.0236256	0	0	0	0.0170082	0.00850411	0	2.58993	1.44393	0.106884	0.0368964	0.000945424	0.036906
Guatemala	GTM	0.0713605	396.175	2449.64	0.000180124	0.0215674	0.0128088	0.00914847	0.0494032	Commodities	0	0	0	0	0	0	0.0073188	0.00914847	0.0494032	0.00549004	0	0	0	0	0
Guinea	GIN	52.8324	2678.7	3472.84	0.0197231	0.00296183	16.2047	23.1646	13.4631	NPC	0.671958	1.00657	0.827778	0.314343	0.32477	0.16851	3.2109	5.38778	3.33171	7.24278	11.3875	7.55289	4.76468	5.05802	1.58222
Guinea-Bissau	GNB	10.286	3915.11	220.373	0.00262725	0.106342	2.90263	5.39336	1.98998	NPC	0.457622	0.75068	0.387029	0.0492595	0.102417	0.0418437	0.763264	1.26048	0.637766	1.63248	3.21374	0.913111	0	0.0660378	0.0102292
Guyana	GUY	23.4349	250.124	145.379	0.0936929	0.0254614	6.61942	7.09913	9.71633	Erosion	5.10195	4.69515	6.93537	0.557519	0.664949	1.01444	0.0500325	0.101001	0.0528708	0.909911	1.63803	1.69101	0	0	0.0226411
Haiti	HTI	3.70155	169.262	666.433	0.0218687	0.00735868	1.16907	1.57395	0.958529	Erosion	0.382395	1.09683	0.525911	0.076276	0.12563	0.0673009	0	0	0	0.689805	0.320156	0.338457	0.0205926	0.0313368	0.0268604
Honduras	HND	4.90406	788.23	3902.07	0.00622162	0.0216555	1.14826	1.0087	2.7471	Commodities	0.0649431	0.0329414	0.0201849	0.0990591	0.13381	0.13956	0.739481	0.665918	2.4494	0.233801	0.16871	0.137957	0.0109785	0.00731902	0
India	IND	84.5011	4887.9	26910.9	0.0172878	0.0394043	38.2807	33.2383	12.9821	Erosion	25.5515	23.0623	10.7048	1.96994	6.50735	1.27948	1.58701	0.20848	0.0765255	8.01234	3.06016	0.77431	1.1599	0.400026	0.146995
Indonesia	IDN	1060.41	30310	120.574	0.0349853	0.000884166	687.948	225.055	147.402	Commodities	103.206	43.9412	23.4852	27.0482	5.70552	3.65675	528.206	162.85	108.881	25.8345	10.0009	8.99484	3.65389	2.55715	2.38512
Iran	IRN	0.106608	169.076	19.9554	0.000630532	0.00260764	0.0545659	0.0443942	0.0076475	Episodic Disturbances	0.0152763	0	0	0.0392896	0.0443942	0.0076475	0	0	0	0	0	0	0	0	0
Ivory Coast	CIV	0.0520366	29.6353	95.55	0.0017559	0.0586889	0.0331115	0.00473139	0.0141937	NPC	0	0	0	0	0	0	0	0	0	0.0331115	0.00473139	0.0141937	0	0	0
Jamaica	JAM	5.60773	116.965	320.18	0.0479436	0.00888703	2.1583	2.74841	0.701023	NPC	0.494411	1.08558	0.25988	0	0.023539	0.00181046	0	0	0	1.5282	1.57871	0.364463	0.135684	0.0605763	0.0748692
Kenya	KEN	2.84545	406.422	77.9904	0.00700121	0.000593239	0.987618	1.06157	0.796258	NPC	0.490682	0.121356	0.115681	0.105361	0.0142368	0.0825783	0	0	0	0.329988	0.907976	0.597051	0.0615878	0.0180025	0.000947498
Liberia	LBR	0.046267	100.966	2715.89	0.000458242	0.0347846	0.000944226	0.0377679	0.00755482	Settlement	0	0	0	0	0	0	0	0	0	0	0.013218	0.00755482	0.000944226	0.0245499	0
Madagascar	MDG	94.4711	3159.07	5575.19	0.0299047	0.022814	32.2198	29.0646	33.1867	NPC	5.2276	3.9693	4.55419	12.6882	9.90351	12.1753	2.62733	2.08088	2.65511	11.633	13.0567	13.7873	0.0436897	0.0541744	0.0148545
Malaysia	MYS	127.192	6239.3	10.7232	0.0203856	0.00566155	54.0878	36.3949	36.7094	Commodities	11.9525	5.99725	4.25058	0.511348	0.291776	0.283524	31.5659	23.2495	26.9027	2.47134	1.08447	1.4852	7.58668	5.77187	3.78746
Martinique	MTQ	0.0607101	13.2901	7265.75	0.00456806	0.00874012	0.0119677	0.0386305	0.010112	NPC	0	0	0	0	0	0	0	0	0	0.0119677	0.0386305	0.010112	0	0	0
Mexico	MEX	63.5035	8587.67	3184.68	0.00739473	0.0156365	33.1261	18.4315	11.946	NPC	11.6585	3.77797	3.54897	2.62472	1.82051	1.27519	5.54094	3.69318	1.00644	12.4078	7.96068	5.541	0.894154	1.17914	0.574352
Mozambique	MOZ	49.7972	4007.72	5056.36	0.0124253	0.0965422	16.7379	19.1424	13.9169	Erosion	9.36004	7.65554	5.48798	3.08759	4.48471	5.08177	0.0368635	0.029406	0.0770693	4.00545	6.5689	3.20318	0.247933	0.403857	0.0669424
Myanmar (Burma)	MMR	488.152	5919.55	245.888	0.0824645	0.00440832	261.164	170.566	56.4219	Commodities	13.6837	6.72136	3.22463	12.7814	5.61445	1.27245	224.806	153.647	49.9053	9.828	4.50921	2.00677	0.0647861	0.0740438	0.0127986
New Caledonia	NCL	1.08395	305.995	313.106	0.00354238	0.0051916	0.534682	0.322742	0.226529	NPC	0.126799	0.0248898	0.0770648	0.0588076	0.00972998	0.053206	0	0	0	0.346433	0.288122	0.0927342	0.00264272	0	0.00352362
New Zealand	NZL	1.62552	391.59	733.345	0.00415109	0.00976713	0.769948	0.403714	0.451861	NPC	0.444884	0.0326378	0.0129451	0	0	0	0	0	0	0.261005	0.283916	0.416702	0.0640589	0.0871607	0.0222146
Nicaragua	NIC	7.16267	869.886	6961.55	0.00823404	0.0130379	2.20655	1.50977	3.44635	Commodities	0.238532	0.222903	0.390266	0.0600181	0.0932529	0.0451406	1.69006	1.03898	2.90104	0.199363	0.140703	0.109905	0.0185746	0.013931	0
Nigeria	NGA	90.7642	7971.71	2.33933	0.0113858	0.020684	66.7018	17.5649	6.4975	NPC	17.7087	4.58131	1.00743	11.4973	2.99286	2.99087	0.348618	0.0330519	0.0217123	30.1629	7.57696	2.1195	6.98436	2.38067	0.357986
Oman	OMN	0.0483867	4.89188	506.215	0.00989123	0.0187631	0	0.0284497	0.019937	NPC	0	0	0	0	0	0	0	0	0	0	0.014461	0.0120683	0	0.0139887	0.00786867
Pakistan	PAK	9.49816	785.206	1527.92	0.0120964	0.00335919	3.14208	4.26808	2.088	Erosion	1.65237	2.11087	1.12239	1.11832	1.40569	0.783076	0	0	0	0.348055	0.701412	0.159203	0.0233306	0.0501108	0.0233249
Panama	PAN	5.13257	1737.73	4712.17	0.00295361	0.0137353	1.30425	2.05455	1.77377	Erosion	0.567697	0.727551	0.688284	0.247001	0.347663	0.242395	0.271654	0.460981	0.144624	0.126962	0.337416	0.350401	0.0909359	0.180935	0.34807
Papua New Guinea	PNG	64.7229	5127.94	41.5388	0.0126216	0.0212486	26.1626	26.7833	11.7769	Erosion	22.2772	15.0178	9.87232	3.45499	10.7431	1.54714	0	0.0359292	0.000945505	0.430435	0.986527	0.340588	0	0	0.0159342
Peru	PER	0.882642	51.5691	2579.5	0.0171157	0.0148562	0.681655	0.0644678	0.13652	Erosion	0.412405	0.0113767	0	0.0056883	0.00663635	0.00948047	0.216157	0.0455067	0.127039	0.0388722	0.000948058	0	0.00853249	0	0
Philippines	PHL	38.3216	3188.63	83.0876	0.0120182	0.00655758	20.8997	12.0051	5.41684	Commodities	0.976153	1.50555	0.946888	0.892317	0.222676	0.12381	15.3693	8.7768	3.72134	3.3201	1.37679	0.572089	0.341873	0.123242	0.0527159
Puerto Rico	PRI	0.544854	104.647	3.85058	0.00520659	0.0044549	0.160651	0.0976218	0.286581	NPC	0.00452304	0.000904607	0.0081415	0	0	0	0	0	0	0.156128	0.0967172	0.278439	0	0	0
Qatar	QAT	0.0171539	4.99782	81.0378	0.00343229	0.0186791	0	0	0.0171539	NPC	0	0	0	0	0	0	0	0	0	0	0	0.0171539	0	0	0
Saudi Arabia	SAU	1.51371	104.189	1413.48	0.0145285	0.000643695	0.85431	0.498114	0.161287	Episodic Disturbances	0.209387	0.201402	0.0358103	0.502064	0.106341	0.0162221	0	0.0974527	0.0127519	0.14286	0.0929183	0.0965031	0	0	0
Senegal	SEN	0.909852	2016.57	1581.72	0.000451188	0.00349396	0.380616	0.344645	0.184592	Erosion	0.32502	0.276096	0.177203	0.00556303	0.00370868	0	0.013915	0.00278301	0	0.0361178	0.0620574	0.00738864	0	0	0
Sierra Leone	SLE	5.52646	1770.38	5.83754	0.00312162	0.00699438	1.12927	2.53126	1.86592	NPC	0.0404503	0.0695294	0.316339	0	0	0	0.0347301	0.0619407	0.0131491	0.840672	2.13749	1.39546	0.213421	0.262302	0.140979
Singapore	SGP	0.0408299	7.56943	463.612	0.00539406	0.00326075	0.0389309	0.00189899	0	Erosion	0.0208889	0.00189899	0	0.018042	0	0	0	0	0	0	0	0	0	0	0
Solomon Islands	SLB	1.51173	614.471	24.805	0.00246021	0.00107197	0.720154	0.48229	0.309281	Episodic Disturbances	0.331479	0.164324	0.101568	0.340787	0.282318	0.187977	0	0	0	0.0478884	0.0356478	0.0197357	0	0	0
Somalia	SOM	0.0265902	39.2945	13.5335	0.000676689	0.00888278	0.00854698	0.0170935	0.000949671	NPC	0	0	0	0	0	0	0	0	0	0.00854698	0.0170935	0.000949671	0	0	0
South Africa	ZAF	0.120215	19.2957	217.181	0.00623016	0.0113294	0.0534276	0.0500899	0.0166975	Erosion	0.0267154	0.0308914	0.0166975	0	0	0	0	0	0	0.0267122	0.0191985	0	0	0	0
Sri Lanka	LKA	2.46052	338.607	746.399	0.00726658	0.0763836	2.25332	0.153519	0.0536743	Commodities	0.337184	0.022605	0	0	0	0	1.36536	0.0489696	0	0.509353	0.0772347	0.0536743	0.0414262	0.00471002	0
Suriname	SUR	57.0126	971.311	931.524	0.0586965	0.0087422	30.0345	16.0121	10.966	Commodities	6.71184	6.51794	5.06673	8.27154	3.2774	1.50695	13.9418	4.27046	2.02181	1.10926	1.94631	2.37055	0	0	0
Tanzania, United Republic of	TZA	8.14357	1222.2	2476.65	0.00666302	0.0140532	3.02519	3.40515	1.71323	Episodic Disturbances	0.469703	0.454162	0.157981	0.934657	1.35282	0.93112	0.295498	0.393361	0.146804	1.01957	1.08684	0.470715	0.305767	0.117966	0.0066063
Thailand	THA	34.805	2933.32	808.576	0.0118654	0.0286307	22.103	8.00396	4.69803	Commodities	4.1339	1.1672	0.685942	0.0139583	0	0	13.8968	4.66495	3.12555	1.06238	0.245741	0.107811	2.99599	1.92607	0.778731
The Bahamas	BHS	23.1501	1028.62	705.349	0.0225059	0.000499571	6.6426	7.36004	9.14745	Erosion	3.58129	5.01364	6.00778	1.23988	1.68935	2.2989	0	0	0	1.82058	0.65024	0.840774	0.000852107	0.00681685	0
Togo	TGO	0.0103868	2.30303	1.43904	0.00451005	0.00721785	0	0.00660977	0.00377701	Erosion	0	0.00660977	0.00377701	0	0	0	0	0	0	0	0	0	0	0	0
Trinidad and Tobago	TTO	1.335	70.7066	63.1455	0.0188808	0.0211416	0.308279	0.495258	0.531462	NPC	0.103725	0.111158	0.0569884	0	0.115077	0.00561355	0	0.000933879	0.00840492	0.114903	0.199916	0.426836	0.0896519	0.0681732	0.0336192
United Arab Emirates	ARE	0.958569	211.793	118.955	0.00452597	0.00805826	0.860451	0.0981049	1.3537e-05	NPC	0.155475	0.00085868	0	0	0	0	0	0	0	0.691184	0.0921015	1.3537e-05	0.0137916	0.0051447	0
United States	USA	9.566	2723.05	2341.78	0.00351297	0.00408492	4.32115	5.05075	0.194095	Erosion	1.07149	2.1799	0.0304043	1.2886	1.44047	0.00254933	0.0706625	0.110151	0	1.28867	1.04279	0.132579	0.601728	0.277436	0.0285624
Venezuela	VEN	32.5591	2686.2	3343.57	0.0121209	0.00973783	14.0421	8.86512	9.65189	Erosion	10.9461	6.75547	6.84372	1.76243	1.19743	1.00171	0.130663	0.106391	0.076538	1.20014	0.780597	1.6019	0.0028021	0.0252393	0.128023
Vietnam	VNM	206.333	2579.83	2119.38	0.0799791	0.0973553	129.809	50.7562	25.7675	Commodities	36.0068	15.6146	15.3779	0.166953	0.00468678	0.0112242	86.0419	31.8661	9.50868	4.17957	1.24953	0.371525	3.41387	2.02124	0.498141
Loss Area 2005-2010 (km2)
